# Supplementary material for: Upregulation of Endocan by Epstein-Barr Virus Latent Membrane Protein 1 and Its Clinical Significance in Nasopharyngeal Carcinoma
Source: PLoS One. 2013 Dec 5;8(12):e82254. doi: 10.1371/journal.pone.0082254 (PMC3855342; doi:10.1371/journal.pone.0082254)
Supplement: Table S2 — Microarray analysis of LMP1-regulated genes. (XLS) [file pone.0082254.s006.xls]

## Sheet: up
Table S2. Microarray analysis of LMP1-regulated genes.
Name	Accession	UG_LINK	Function Category	Expression Ratio
Homo sapiens hepatic angiopoietin-related protein (ANGPTL2) mRNA, complete cds	T54298	Hs.9613	cell matrix protein	14.3803
anti-Mullerian hormone	AI811492	Hs.112432		14.1714
Human homeobox gene (clone HHO.c13); (HOXD3)	AA447692	Hs.93574	transcription factor	12.8543
H.sapiens mRNA for ESM-1 protein (ESM1 or ENDOCAN)	W46577	Hs.41716	cell matrix protein	11.9766
kelch (Drosophila)-like 3 (KLHL3)	R51524	Hs.101108	structure protein	10.6238
protein kinase C, alpha binding protein	AL049654	Hs.180871		9.08313
Matrix metalloproteinase 9 (gelatinase B, 92kDa gelatinase, 92kDa type IV collagenase); (MMP9)	T72581	Hs.151738	m-protease	8.96486
gamma tubulin ring complex protein (76p gene); (76P)	AA464569	Hs.20621	structure protein/cytoskeleton	8.70715
E2F transcription factor 1 (E2F1)	AA424950	Hs.96055	tumor suppressor/cell cycle/apoptosis/transcription factor	8.42945
ring finger protein (C3HC4 type) 8 (RNF8)	R51865	Hs.24439	binding protein	8.15599
Vanin 2	AI983895	Hs.121102		8.05176
SQUAMOUS CELL CARCINOMA ANTIGEN 1 (SCCA1)	AA398883	Hs.227948	antigen	7.98792
protease inhibitor 14 (pancpin)	AI972199	Hs.158308		7.86309
carbohydrate (N-acetylglucosamine-6-O) sulfotransferase 2 (CHST2)	AA682637	Hs.8786	m-transferase	7.7321
Human MAP kinase phosphatase (MKP-2) mRNA, complete cds (DUSP4)	AA444049	Hs.2359	m-phosphatase	7.5026
dopamine receptor D2	AI369867	Hs.73893		7.13072
glucosaminyl (N-acetyl) transferase 3, mucin type	AI955582	Hs.194710		7.10099
UDP-N-acetyl-alpha-D-galactosamine:polypeptide N-acetylgalactosaminyltransferase 3 (GALNT3)	W40257	Hs.278611	m-transferase	6.74574
immunoglobulin superfamily, member 2	AI698289	Hs.74115		6.63723
fatty-acid-Coenzyme A ligase, long-chain 4 (FACL4)	AA633818	Hs.81452	m-ligase	6.48511
ubiquitin specific protease 18 (USP18)	AA626356	Hs.38260	m-protease	6.38146
growth arrest and DNA-damage-inducible, gamma (GADD45G)	T71360	Hs.9701	cell cycle/apoptosis/DNA repair/stress protein	5.99134
extracellular matrix protein 2, female organ and adipocyte specific (ECM2)	N79778	Hs.35094	cell matrix protein/cell adhesion	5.86804
Homo sapiens phosphatidylinositol glycan, class B (PIGB) mRNA (CPR8)	T71686	Hs.82506	cell cycle	5.94719
betabone morphogenetic protein 6 (BMP6)	AA424833	Hs.6101	growth factor	5.73572
Protein kinase, cAMP-dependent, regulatory, type II, beta (PRKAR2B)	AA181500	Hs.77439	kinase	5.41757
5'(3')-deoxyribonucleotidase; RB-associated KRAB repressor (DNT)	AA463444	Hs.67201	transcription factor	5.43886
collagen, type X, alpha 1 (Schmid metaphyseal chondrodysplasia)	AI828306	Hs.179729		5.32817
ephrin-B2 (EFNB2)	AA461424	Hs.30942	membrane protein/ligand	5.33642
fucosyltransferase 3 (galactoside 3(4)-L-fucosyltransferase, Lewis blood group included)	AI955644	Hs.169238		4.84097
H.sapiens mRNA for protein-tyrosine-phosphatase D1 (PTPN21)	H03504	Hs.155693	m-phosphatase	4.62308
Molybdopterin synthase sulfurylase	AA897418	Hs.159410		4.5
N-acetyltransferase 2 (arylamine N-acetyltransferase)	AI460128	Hs.2		4.5
synaptophysin	AI360356	Hs.75667		4.5
G protein-coupled receptor 9	AI587350	Hs.198252		4.4
oligophrenin 1 (OPHN1)	AA706097	Hs.128824	binding protein/neurogenesis/SD	4.4
Phosphoribosylglycinamide formyltransferase, phosphoribosylglycinamide synthetase, phosphoribosylaminoimidazole synthetase (GART)	AA598487	Hs.82285	m-synthetase	4.4
UDP-Gal:betaGlcNAc beta 1,4- galactosyltransferase, polypeptide 2	AI969657	Hs.206713		4.4
wingless-type MMTV integration site family, member 7A	AI885451	Hs.72290		4.4
twist (Drosophila) homolog 1	AI953466	Hs.66744		4.2
Human BLu protein testis isoform (BLu) mRNA, complete cds	AI190537	Hs.167380		4.1
Met proto-oncogene (hepatocyte growth factor receptor); (MET)	AA410591	Hs.81688	oncogene/receptor/kinase	4.1

## Sheet: down
Name	Accession	UG_LINK	Function Category	Expression Ratio
GTPase-activating protein ras p21 (RASA1)	N99098	Hs.758	oncogene	0.154784
Homo sapiens mRNA for osteoblast specific factor 2 (OSF-2os)	AA598653	Hs.136348	cell matrix protein/cell adhesion	0.164742
Glutathione S-transferase A3 (GSTA)	N30096	Hs.102484	m-transferase	0.184287
Transforming growth factor, beta 3 (TGFB3)	AA040617	Hs.2025	growth factor	0.180135
Insulin-like 4 (placenta) (INSL4)	R15708	Hs.21666	cell matrix protein/ligand	0.186047
Small inducible cytokine A4 (homologous to mouse Mip-1b) (SCYA4)	H62985	Hs.75703	chemokine	0.193807
Nuclear transcription factor Y, alpha (NFYA)	AA412691	Hs.266598	transcription factor	0.186725
Gonadotropin-releasing hormone (leutinizing-releasing hormone); (GNRH1)	AA043996	Hs.82963	cell matrix protein/cell proliferation	0.196199
H.sapiens mRNA for glutamine cyclotransferase (QPCT)	AA282134	Hs.79033	m-transferase	0.2092
T cell receptor alpha-chain (TCRA)	AA427667	Hs.74647	receptor	0.209543
Integrin, beta 8 (ITGB8)	W56709	Hs.184908	antigen/receptor/cell adhesion	0.22
Pregnancy-specific beta 1-glycoprotein 7 (PSG1)	N32768	Hs.250812	surface molecule	0.225632
Microfibrillar-associated protein 4 (MFAP4)	AA496022	Hs.118223	structure protein/cell adhesion	0.225071
Insulin-like growth factor 1 receptor (IGF1R)	AA256532	Hs.239176	receptor	0.23
Cellular retinol-binding protein (RBP1)	AA700832	Hs.101850	transporter/binding protein/retinoid/vitaminA	0.240737
Matrix metalloproteinase 10 (stromelysin 2); (MMP10)	AA857496	Hs.2258	m-protease	0.24
Nitric oxide synthase 2A (inducible, hepatocytes); (NOS2A)	AA877840	Hs.193788	apoptosis/synthase	0.25
RAD52 (S. cerevisiae) homolog (RAD52)	N72452	Hs.89571	DNA repair	0.25
